# Supplementary material for: Application of a Novel Au@ZIF-8 Composite in the Detection of Bisphenol A by Surface-Enhanced Raman Spectroscopy
Source: Foods. 2023 Feb 14;12(4):813. doi: 10.3390/foods12040813 (PMC9956950; doi:10.3390/foods12040813)
Supplement: Supplementary file 1 [file foods-12-00813-s001.zip]

Archive with 1 entries (1 files):
- foods-2135523-supplementary.pdf
